# Supplementary material for: Awareness and knowledge about human papillomavirus vaccination and its acceptance in China: a meta-analysis of 58 observational studies
Source: BMC Public Health. 2016 Mar 3;16:216. doi: 10.1186/s12889-016-2873-8 (PMC4776385; doi:10.1186/s12889-016-2873-8)
Supplement: Additional file 1: — Availability of Data and Materials. (XLS 38 kb) [file 12889_2016_2873_MOESM1_ESM.xls]

## Sheet: Sheet1
No.	Author	Publication years	Region		Study instrument	Age	Age(range)	Age(mean)	Age(std)	F/M+F ratio	sampling method	民族混否	n	heard	heard(%)	knowledge	knowledge(%)	acceptability	acceptability(%)	daughter	daughter(%)
1	Huang He[33]	2013	southwestern	chengdu	S	C		20.09	1.33	0.504	multi-stage	no	470	29	0.0617	12	0.0255	320	0.6809
2	Ma Xiaojing[12]	2013	eastern	shandong	I	A		45.1	10.8	1		yes	1451					401	0.314
3	He Mei[41]	2011	national	national	Q	A	18-82	38.02	9.57	1		no	10611					3255	0.3068	7690	0.7247
4	Huang He[33]	2010	northeastern	dalian	I	A	15-59	35.66	11.72	1	systematic	yes	1160	106	0.0914	79	0.0681	769	0.6629	835	0.7198
5	He Xin[29]	2010			S	C	16-26	19.14	1.01	0.52	cluster-sampling	no	903	93	0.1035
6	Xu Jing[11]	2014	northwestern	xian	Q	C	18-24	20.96		0.683	cluster-sampling	no	353	22	0.0623	8	0.0227	260	0.7365
7	Feng Suwen[46]	2010	eastern	zhejiang	Q	A	18-50	35.3		1	cluster-sampling	no	1432	283	0.1976
8	Yan Jun[43]	2013	northwestern	gansu	I	A	30-49			1	cluster-sampling	no	1681					1584	0.9423
9	Long Xiange[21]	2011	eastern	ningbo	Q	C		18.5				no	286	32	0.109
10	Hu Haishan[28]	2014	soutern	guangzhou	Q	P	31-60	41.57	5.77	0.685	cluster-sampling	yes	542	122	0.229			299	0.565		0.267
11	Wu Ying[25]	2011	soutern	hangzhou	I	A	15-55			1	randomized	no	489	141	0.2883			234	0.4785	312	0.638
12	Li Juan[14]	2011	northeastern	dalian	I	A		36.55	9.59	0.738	multi-stage	yes	160	62	0.3875	54	0.3375	124	0.775	128	0.8
13	Fan Baojian[23]	2009	northeastern	liaoning	Q	A	19-72	43.38	8.29	1	cluster-sampling	yes	962					847	0.8805	806	0.8378
14	Xiao Wei[45]	2009			Q	A	21-74	36.19		1		no	378					251	0.7275	254	0.7515
15	Wang Xuemin[15]	2012	northern	shanxi	I	A	25-73	43.54	7.67	1	cluster-sampling	no	2269					840	0.3702	961	0.4235
16	Shao Shujuan[17]	2013	northern	tianjin	Q	A	≤60	36.02	10.54	1	randomized	no	594	69	0.2347	62	0.1043	382	0.6431
17	Xu Wenyu[18]	2013	soutern	guangdong	Q	A	20-30			1		no	3000					1980	0.66
18	Ma Dong[40]	2013			Q	C	17-24	19.23	0.89	0.55	cluster-sampling	no	258	170	0.659	104	0.404	209	0.81
19	Zhou Lixia[42]	2011	soutern	guangdong	I	A	16-55			1	randomized	no	752	131	0.1742
20	Huang Yanhua[39]	2014	soutern	shenzhen	Q	A	15-50			0.5	randomized	no	378	83	0.2196			127	0.336
21	Wang Haiqiu[31]	2011	northern	tangshan	Q	A	20-53	33.6	0.5	1	randomized	no	257	88	0.342
22	Ma Dong[30]	2012	northern	tangshan	Q	A	20-54	31.8	7	0.89		no	198	92	0.4646			67	0.3384	56	0.2828
23	Yao Chenglian[19]	2012	eastern	hangzhou	Q	A	16-65			1		no	1198	37	0.0301
24	Xamxinuer Ablimit[26]	2009	northeastern	xinjiang	Q	A	23-85	48.8		1		yes	245	0	0
25	Xu Lina[22]	2013	northern	huabei	Q	A	15-59			1	multi-stage	no	1666	257	0.1543	185	0.7198	1278	0.7671
26	Zhang Hui[37]	2014	central	wuhan	Q	P	32-50	39.56	3.47	0.63	cluster-sampling	no	341	50	0.1466					125	0.3666
27	Yu Jing[44]	2013	southwestern	yunnan	Q	A	15-59	35.75	9.4	1	randomized	no	750	100	0.1333	63	0.084	728	0.9707
28	Guzalnur Abduxkur[32]	2012	northwestern	xinjiang	I	A				0		yes	560	0	0
29	Cai Jing[24]	2013	northwestern	xinjiang	Q	A				0	randomized	yes	648	0	0
30	Li Li[27]	2010	northwestern	xinjaing	Q	A	16-59			1	cluster-sampling	yes	1989					1945	0.9779	1205	0.6058
31	Ying Wen[35]	2014	southwestern	xinan	Q	C	17-25			0.679	multi-stage	yes	1878	544	0.29	916	0.488
32	Zhang Shaokai[38]	2013			Q	P		40.4	4.68	0.628	cluster-sampling	yes	2895	452	0.156			1015	0.362
33	Wang Shaoming[20]	2014			Q	C		19.82	1.31	0.51	multi-stage	yes	3368	273	0.081			2460	0.7083
34	Yan Hong[16]	2013	northern	beijing	S	A	18-36	25.1	3.5	1		yes	360	46	0.133			212	0.5889
35	Li Jing[34]	2009			Q	A	14-59	34.6	11.7	1	cluster-sampling	no	6024					5099	0.846
36	Zhao Fanghui[36]	2012			Q	A		34	11.8	0.705	multi-stage	no	11681	2726	0.2334			8994	0.77
37	Ayizuoremu·mutailipu[64	2015	northwestern	xinjiang	Q	A	16-60			1	cluster-sampling	yes	1900	216		434
38	Zeng Xiaomin[55]	2015	southern	zhongshan	S	C				1	cluster-sampling	no	2004	261	13.1	177	66.8		0.802
39	Wang Ling[49]	2015	central	wuhan	Q	C	18-23	20.5		1	convenience	no	125	11	8.8
40	Liu Qiong[57]	2015	central	hengyang	Q	C	14-20	15.34	1.3	0.91	convenience	no	590					355
41	She Qian[59]	2015	eastern	shangahi	I	A	19-45			1	randomized	no	209			24
42	Chen Ling[50]	2015			I	C	21-28	24	0.8	1	randomized	no	300	163		286
43	Cheng Lihong[51]	2015	soutern	dongguan	Q	A	19-55			1		no	1256	386	30.7
44	Zhu Qiaoyang[58]	2015	eastern	zhejiang	Q	A	18-66	42.2	6.3	1		no	362	52				260
45	Lei Juhong[61]	2105	northern	shenzhen	Q	A	15-64				randomized	no	300	78		123		230		213
46	Zhao Bixia[63]	2105	central	hengyang	Q	A	25-50					no	138	12				103
47	Xie Wenliu[48]	2105	central	hengyang	Q	A	15-70			0.51	convenience	no	192	15		14		92
48	Zhou Yanqiu[47]	2105	soutern	shenzhen	S	A	21-					no	600	210
49	Meng Liping[60]	2105	soutern	shenzhen	S	A	20-65	38.09	8.21		cluster-sampling	no	1652		27.72		26.45
50	Zou Huachun[53]	2105	eastern	wuxi	S	A				0	convenience	no	368	47
51	Zou Huachun[52]	2105	eastern	jinan	S	C	16-25			0.524	cluster-sampling	yes	351	19				247	70.6
52	Gu Can[62]	2105	central	hunan	Q	C	19-23	20.8	1	1	convenience	no	117	50		112		51
53	Wang Wei[56]	2105	eastern	jinan	Q	P		41.77	3.33	0.522	cluster-sampling	yes	360	36	10.2				40.8	139	40.41
54	Abida Abudukadeer[65]	2105	northwestern	xinjiang	I	A	20-51			1		yes	5000	300	6	350	7
55	Zhang Shaokai[54]	2105	national	national	Q	P		40.4	4.68	0.628	cluster-sampling	yes	2895	443	15.6	471	16.4
56	Pan Xiongfei[66]	2105	southwestern	southwestern	Q	C	17-25	20.8	1.3	0.679	convenient	yes	1878			271	14.4	1128	60.2
57	Fu Chunjing[67]	2105	southwestern	chongqing	S	C	18-26	21.6	1	0.689	randomized	yes	605			521	86.1	431
58	Hu Shangying[68]	2105	eastern	jiangsu	I	C	18-25	23.2	1.7	1	cluster-sampling	no	316			96		311	98.4
